# Supplementary material for: Aberrant Activation of the Hedgehog Pathway in Cutaneous Melanoma: Therapeutic Potential of Pharmacological Inhibitors
Source: Int J Mol Sci. 2026 Jan 12;27(2):762. doi: 10.3390/ijms27020762 (PMC12840925; doi:10.3390/ijms27020762)
Supplement: Supplementary file 1 [file ijms-27-00762-s001.zip]

Archive with 1 entries (1 files):
- ijms-4050687-supplementary.pdf
